# Supplementary material for: CsiR-Mediated Signal Transduction Pathway in Response to Low Iron Conditions Promotes Escherichia coli K1 Invasion and Penetration of the Blood-Brain Barrier
Source: J Infect Dis. 2024 Mar 26;230(4):e807–17. doi: 10.1093/infdis/jiae157 (PMC11481304; doi:10.1093/infdis/jiae157)
Supplement: jiae157_Supplementary_Data [file jiae157_supplementary_data.zip]

Archive with 8 entries (8 files):
- S1.png
- S2.png
- S3.png
- S4.png
- S5.png
- Supplementary_Figure legends.docx
- Supplementary_Methods.docx
- Supplementary_Tables.docx
